# Supplementary material for: Anti-adipogenic and Pro-lipolytic Effects on 3T3-L1 Preadipocytes by CX-4945, an Inhibitor of Casein Kinase 2
Source: Int J Mol Sci. 2022 Jun 30;23(13):7274. doi: 10.3390/ijms23137274 (PMC9266649; doi:10.3390/ijms23137274)
Supplement: Supplementary file 1 [file ijms-23-07274-s001.zip]

Archive with 1 entries (1 files):
- ijms-1774823-supplementary.pdf
